# Supplementary material for: Genome-Wide Analysis of the Dof Gene Family in Soybean and Functional Identification of GmDof63 in Response to Phytophthora sojae Infection
Source: Plants (Basel). 2025 Nov 27;14(23):3621. doi: 10.3390/plants14233621 (PMC12693740; doi:10.3390/plants14233621)
Supplement: Supplementary file 1 [file plants-14-03621-s001.zip]

Archive with 7 entries (6 files):
- plants-3972908-supplementary/
- plants-3972908-supplementary/Figure S1.tif
- plants-3972908-supplementary/Figure S2.tif
- plants-3972908-supplementary/Table S1.xlsx
- plants-3972908-supplementary/Table S2.xlsx
- plants-3972908-supplementary/Table S3.xlsx
- plants-3972908-supplementary/Table S4.xlsx
