# Supplementary material for: Genome-Wide Analysis of the Dof Gene Family in Soybean and Functional Identification of GmDof63 in Response to Phytophthora sojae Infection
Source: Plants (Basel). 2025 Nov 27;14(23):3621. doi: 10.3390/plants14233621 (PMC12693740; doi:10.3390/plants14233621)
Supplement: Supplementary file 1 [file plants-14-03621-s001.zip › plants-3972908-supplementary/Table S1.xlsx]

## Sheet: Sheet1
	Table S1. Detailed information of all identified soybean Dof members
Gene Name	Gene ID	Number of Amino Acids	Molecular Weight	Theoretical pI	Instability Index	Aliphatic Index	Grand Average of Hydropathicity	Subcellular localization prediction
GmDof1	Glyma.01G021100.1.Wm82.a4.v1	337	36377	8.95377	57.0142	45.7567	-0.814243	Nuclear
GmDof2	Glyma.01G049400.1.Wm82.a4.v1	479	52553.2	8.50649	48.5802	49.666	-0.834447	Nuclear
GmDof3	Glyma.01G183000.1.Wm82.a4.v1	336	35634.7	8.81014	58.5595	67.381	-0.435119	Nuclear
GmDof4	Glyma.02G062700.1.Wm82.a4.v1	234	24405.8	8.7055	47.6774	47.9915	-0.548291	Nuclear
GmDof5	Glyma.02G092700.1.Wm82.a4.v1	371	39921.5	9.54875	50.2825	59.9461	-0.573854	Nuclear
GmDof6	Glyma.02G108600.1.Wm82.a4.v1	485	53027.1	6.70089	53.6262	47.8969	-0.903918	Nuclear
GmDof7	Glyma.02G195700.1.Wm82.a4.v1	292	32311.5	5.52153	49.4812	53.7329	-0.819178	Nuclear
GmDof8	Glyma.03G007950.1.Wm82.a4.v1	206	23027.6	7.5662	62.2117	55.3883	-0.976214	Nuclear
GmDof9	Glyma.03G258800.1.Wm82.a4.v1	293	32654.5	9.23002	52.1317	56.1775	-0.708532	Nuclear
GmDof10	Glyma.04G158800.1.Wm82.a4.v1	341	37305.6	7.34192	55.1214	49.2375	-0.872727	Nuclear
GmDof11	Glyma.04G168300.1.Wm82.a4.v1	470	51645.1	6.37275	51.4104	52.1702	-0.938511	Nuclear
GmDof12	Glyma.04G183700.1.Wm82.a4.v1	344	38075.5	6.97763	42.3224	53.2849	-0.745349	Nuclear
GmDof13	Glyma.04G233300.1.Wm82.a4.v1	297	32304	8.88292	52.8754	49.3266	-0.789899	Nuclear
GmDof14	Glyma.04G239500.1.Wm82.a4.v1	289	31989.2	4.89494	64.2519	59.3426	-0.695156	Nuclear
GmDof15	Glyma.05G018100.1.Wm82.a4.v1	292	31922.9	6.61313	42.1822	53.1507	-0.758219	Nuclear
GmDof16	Glyma.05G025900.1.Wm82.a4.v1	473	52156.1	6.38378	59.5199	54.4397	-0.865328	Nuclear
GmDof17	Glyma.05G037800.1.Wm82.a4.v1	330	36322.6	6.35422	45.0073	59.0606	-0.626364	Nuclear
GmDof18	Glyma.05G158200.2.Wm82.a4.v1	171	19651.1	9.31989	55.2047	52.5146	-1.02105	Nuclear
GmDof19	Glyma.06G124300.1.Wm82.a4.v1	289	31796.9	4.69447	65.3734	58.0277	-0.659862	Chloroplast
GmDof20	Glyma.06G131500.1.Wm82.a4.v1	206	22960.2	9.63933	58.985	66.3107	-0.644175	Nuclear
GmDof21	Glyma.06G182200.1.Wm82.a4.v1	353	38695	6.95518	46.7986	50.5382	-0.719263	Nuclear
GmDof22	Glyma.06G194800.1.Wm82.a4.v1	458	50238.6	6.37247	51.802	53.3188	-0.914847	Nuclear
GmDof23	Glyma.06G206400.1.Wm82.a4.v1	324	35554.8	8.22457	51.1689	46.4198	-0.891975	Nuclear
GmDof24	Glyma.07G012100.1.Wm82.a4.v1	211	22748	7.56444	60.4237	54.5024	-0.710427	Nuclear
GmDof25	Glyma.07G053900.5.Wm82.a4.v1	302	33242.3	9.07504	53.4669	56.8543	-0.631788	Nuclear
GmDof26	Glyma.07G193900.2.Wm82.a4.v1	332	36557.7	8.71634	48.831	61.988	-0.677108	Nuclear
GmDof27	Glyma.07G198800.1.Wm82.a4.v1	288	31399.8	10.2347	61.1944	52.5	-0.756597	Nuclear
GmDof28	Glyma.07G198900.1.Wm82.a4.v1	348	37457.3	9.09663	54.8135	52.9598	-0.73592	Nuclear
GmDof29	Glyma.07G229600.1.Wm82.a4.v1	479	51885.3	6.7858	60.9516	49.3111	-0.757829	Nuclear
GmDof30	Glyma.08G195300.1.Wm82.a4.v1	213	22875.2	9.04828	60.146	49.8592	-0.744131	Nuclear
GmDof31	Glyma.08G228900.1.Wm82.a4.v1	434	47903.5	6.67713	57.453	68.5023	-0.612442	Nuclear
GmDof32	Glyma.08G276300.1.Wm82.a4.v1	403	43341.4	8.44718	54.7787	54.4665	-0.612903	Nuclear
GmDof33	Glyma.08G358100.1.Wm82.a4.v1	367	38568.5	9.00747	51.6826	54.3052	-0.593188	Nuclear
GmDof34	Glyma.09G201000.1.Wm82.a4.v1	342	36975.4	8.71176	55.876	45.0585	-0.831287	Nuclear
GmDof35	Glyma.09G237000.1.Wm82.a4.v1	503	54733.4	6.09566	48.4334	48.9066	-0.859245	Nuclear
GmDof36	Glyma.10G082000.2.Wm82.a4.v1	309	34371	6.03598	42.0799	57.055	-0.775081	Nuclear
GmDof37	Glyma.10G173700.3.Wm82.a4.v1	309	33656.3	8.99065	38.8893	57.0874	-0.662783	Nuclear
GmDof38	Glyma.11G059300.1.Wm82.a4.v1	339	36176.1	8.98433	58.4578	60.1475	-0.549853	Nuclear
GmDof39	Glyma.11G140200.3.Wm82.a4.v1	314	34195	9.53096	58.4465	55.6051	-0.710828	Nuclear
GmDof40	Glyma.11G151497.1.Wm82.a4.v1	310	34162	7.58536	57.2071	49.0645	-0.765806	Nuclear
GmDof41	Glyma.12G063800.1.Wm82.a4.v1	307	33056.9	9.42794	60.0306	56.2541	-0.637785	Nuclear
GmDof42	Glyma.12G072400.1.Wm82.a4.v1	305	33654.3	7.54352	62.3784	48.623	-0.785902	Nuclear
GmDof43	Glyma.13G062500.1.Wm82.a4.v1	488	53320.4	6.05735	49.01	59.7541	-0.729098	Nuclear
GmDof44	Glyma.13G177500.1.Wm82.a4.v1	353	37822.5	8.95571	57.638	50.5382	-0.709915	Nuclear
GmDof45	Glyma.13G177600.1.Wm82.a4.v1	328	35933.6	9.86716	70.7604	49.9085	-0.899085	Nuclear
GmDof46	Glyma.13G182700.1.Wm82.a4.v1	336	37108.3	8.73123	47.0836	61.2202	-0.691964	Nuclear
GmDof47	Glyma.13G230200.2.Wm82.a4.v1	185	20988.3	9.42117	35.0314	67.5135	-0.306486	Cytoplasmic
GmDof48	Glyma.13G237500.1.Wm82.a4.v1	357	38562.6	8.37981	52.749	66.1345	-0.552381	Nuclear
GmDof49	Glyma.13G237600.1.Wm82.a4.v1	317	34097.7	9.18109	56.6432	57.1609	-0.642271	Nuclear
GmDof50	Glyma.13G241900.1.Wm82.a4.v1	291	32348	6.81877	54.3409	57.6289	-0.738488	Nuclear
GmDof51	Glyma.13G329000.1.Wm82.a4.v1	285	31592.3	8.82832	55.6498	56.4211	-0.686316	Nuclear
GmDof52	Glyma.13G335200.3.Wm82.a4.v1	310	33815.9	9.50607	62.8665	63.5484	-0.57871	Nuclear
GmDof53	Glyma.13G352000.1.Wm82.a4.v1	212	22588.9	8.70351	53.3542	48.3019	-0.770755	Nuclear
GmDof54	Glyma.15G022800.1.Wm82.a4.v1	211	22641	8.78454	57.3213	48.5308	-0.766825	Nuclear
GmDof55	Glyma.15G039300.1.Wm82.a4.v1	304	33103	9.74699	59.3434	61.5789	-0.590789	Nuclear
GmDof56	Glyma.15G044800.1.Wm82.a4.v1	285	31372	7.53102	52.7968	56.7719	-0.669474	Nuclear
GmDof57	Glyma.15G071400.1.Wm82.a4.v1	285	31767.4	6.81615	57.1989	55.7544	-0.727368	Nuclear
GmDof58	Glyma.15G075800.1.Wm82.a4.v1	313	33801.3	9.44206	57.3579	53.5463	-0.735144	Nuclear
GmDof59	Glyma.15G076000.1.Wm82.a4.v1	353	38023.2	8.73832	51.2	69.3768	-0.471388	Nuclear
GmDof60	Glyma.15G082400.2.Wm82.a4.v1	179	20154	9.82455	35.2302	49.6648	-0.815084	Chloroplast
GmDof61	Glyma.15G215500.1.Wm82.a4.v1	466	52081.6	6.91562	48.8725	65.8584	-0.577039	Nuclear
GmDof62	Glyma.16G022900.1.Wm82.a4.v1	276	30155.5	9.15517	52.525	48.442	-0.800725	Nuclear
GmDof63	Glyma.16G145000.1.Wm82.a4.v1	236	24624	8.89382	43.8962	47.2458	-0.525	Nuclear
GmDof64	Glyma.17G081800.1.Wm82.a4.v1	300	32708.6	6.58499	48.9807	48.8	-0.841333	Nuclear
GmDof65	Glyma.17G089300.1.Wm82.a4.v1	330	36482	7.13303	42.0773	60.8182	-0.593939	Nuclear
GmDof66	Glyma.17G101000.1.Wm82.a4.v1	471	51763.7	6.26016	55.4079	54.31	-0.839915	Nuclear
GmDof67	Glyma.17G180600.1.Wm82.a4.v1	352	37213.3	8.62963	45.402	61.8182	-0.455114	Nuclear
GmDof68	Glyma.18G150800.1.Wm82.a4.v1	369	39887.4	9.09631	57.6756	59.7561	-0.560705	Nuclear
GmDof69	Glyma.18G176300.1.Wm82.a4.v1	363	38158	9.21513	51.3716	55.427	-0.601377	Nuclear
GmDof70	Glyma.18G260500.1.Wm82.a4.v1	501	54273	6.29051	48.9212	51.2176	-0.826148	Nuclear
GmDof71	Glyma.18G289700.1.Wm82.a4.v1	369	39603.2	9.7047	49.3683	59.2412	-0.585637	Nuclear
GmDof72	Glyma.19G023200.1.Wm82.a4.v1	385	41961.7	4.9586	49.7805	58.5455	-0.633766	Nuclear
GmDof73	Glyma.19G118000.1.Wm82.a4.v1	483	52837.5	7.94594	47.0627	61.3872	-0.630849	Nuclear
GmDof74	Glyma.19G199200.1.Wm82.a4.v1	271	30636.7	5.31123	46.8299	51.845	-0.691513	Nuclear
GmDof75	Glyma.19G200300.2.Wm82.a4.v1	271	30813.9	5.40695	47.7037	48.9668	-0.72214	Nuclear
GmDof76	Glyma.19G257500.3.Wm82.a4.v1	252	27820	8.84186	49.6687	55.6746	-0.735317	Nuclear
GmDof77	Glyma.20G035200.1.Wm82.a4.v1	482	52520.9	6.49985	58.3948	50.6432	-0.768465	Nuclear
GmDof78	Glyma.20G216600.1.Wm82.a4.v1	302	32912.4	8.7534	46.6007	58.7417	-0.662914	Nuclear
