# Supplementary material for: Genome-Wide Analysis of the Dof Gene Family in Soybean and Functional Identification of GmDof63 in Response to Phytophthora sojae Infection
Source: Plants (Basel). 2025 Nov 27;14(23):3621. doi: 10.3390/plants14233621 (PMC12693740; doi:10.3390/plants14233621)
Supplement: Supplementary file 1 [file plants-14-03621-s001.zip › plants-3972908-supplementary/Table S2.xlsx]

## Sheet: Sheet1
	Table S2. Segmental duplication of GmDofs among G. max chromosomes.
	Seq_1	Seq_2	Ka	Ks	Ka_Ks	EffectiveLen	AverageS-sites	AverageN-sites	cN	cS	pN	pS
	GmDof2	GmDof6	0.0381571	0.17641	0.216298	1383	321.25	1061.75	39.5	50.5	0.0372027	0.157198
	GmDof2	GmDof29	0.25989	0.840846	0.309082	1326	306.917	1019.08	223.833	155.167	0.219642	0.505566
	GmDof1	GmDof32	0.294209	1.41672	0.207669	924	211.417	712.583	173.417	134.583	0.243363	0.636579
	GmDof1	GmDof34	0.0250023	0.106168	0.235498	1005	232.333	772.667	19	23	0.0245902	0.0989957
	GmDof3	GmDof38	0.0270818	0.0938374	0.288604	990	238.083	751.917	20	21	0.0265987	0.0882044
	GmDof3	GmDof67	0.194047	1.05116	0.184603	972	240.417	731.583	125.083	135.917	0.170976	0.565338
	GmDof2	GmDof70	0.353702	2.8861	0.122554	1329	303.583	1025.42	289.167	222.833	0.281999	0.73401
	GmDof1	GmDof68	0.294445	1.44527	0.20373	930	212.75	717.25	174.667	136.333	0.243523	0.640815
	GmDof2	GmDof77	0.288364	0.842782	0.342157	1347	309.333	1037.67	248.417	156.583	0.239399	0.506196
	GmDof6	GmDof29	0.233611	0.95508	0.244599	1284	301.333	982.667	197.25	162.75	0.200729	0.5401
	GmDof7	GmDof36	0.0416879	0.121391	0.343418	870	191.833	678.167	27.5	21.5	0.0405505	0.112076
	GmDof5	GmDof39	0.361655	1.49642	0.24168	888	205.5	682.5	195.833	133.167	0.286935	0.648013
	GmDof5	GmDof41	0.419975	1.49198	0.281488	903	210.583	692.417	222.667	136.333	0.321579	0.647408
	GmDof5	GmDof52	0.451608	1.93155	0.233806	906	213.833	692.167	234.833	148.167	0.339273	0.692907
	GmDof5	GmDof55	0.408282	1.80374	0.226353	870	204.333	665.667	209.583	139.417	0.314847	0.6823
	GmDof4	GmDof63	0.0545603	0.215396	0.253302	684	170.917	513.083	27	32	0.052623	0.187226
	GmDof6	GmDof70	0.357022	4.78033	0.0746857	1335	309.417	1025.58	291.333	231.667	0.284066	0.748721
	GmDof5	GmDof71	0.0481003	0.0916853	0.524624	1092	254.917	837.083	39	22	0.0465903	0.0863027
	GmDof7	GmDof75	0.276511	0.619133	0.446609	777	169.833	607.167	140.417	71.5833	0.231265	0.421492
	GmDof6	GmDof77	0.268495	0.986561	0.272152	1314	307.833	1006.17	227.083	168.917	0.225692	0.548728
	GmDof9	GmDof13	0.429136	1.48384	0.289206	744	171.75	572.25	187	111	0.32678	0.646288
	GmDof9	GmDof25	0.160274	0.513453	0.312149	750	174.833	575.167	83	65	0.144306	0.371783
	GmDof9	GmDof62	0.172195	0.61527	0.279869	738	170.917	567.083	87.25	71.75	0.153857	0.419795
	GmDof9	GmDof76	0.0246682	0.109897	0.224467	753	176.083	576.917	14	18	0.0242669	0.102224
	GmDof10	GmDof15	0.234881	0.774382	0.303315	816	182.917	633.083	127.667	88.3333	0.201659	0.482916
	GmDof11	GmDof16	0.203084	0.910908	0.222947	1320	292.333	1027.67	182.833	154.167	0.177911	0.527366
	GmDof12	GmDof17	0.180159	0.642486	0.280409	972	214.917	757.083	121.25	92.75	0.160154	0.431563
	GmDof10	GmDof23	0.0917172	0.259707	0.353156	960	218.667	741.333	64	48	0.0863309	0.219512
	GmDof11	GmDof22	0.0354589	0.2449	0.14479	1347	300.333	1046.67	36.25	62.75	0.0346338	0.208935
	GmDof12	GmDof21	0.0357781	0.124096	0.28831	1020	218.583	801.417	28	25	0.0349381	0.114373
	GmDof13	GmDof20	0.147009	0.317251	0.463384	579	141.417	437.583	58.4167	36.5833	0.133498	0.258692
	GmDof14	GmDof19	0.0720871	0.214885	0.335469	852	190	662	45.5	35.5	0.0687311	0.186842
	GmDof13	GmDof25	0.398645	1.8418	0.216443	786	185.833	600.167	185.583	127.417	0.30922	0.68565
	GmDof13	GmDof62	0.369396	1.58266	0.233402	777	183.333	593.667	173.167	120.833	0.29169	0.659091
	GmDof11	GmDof66	0.193843	0.942506	0.205667	1329	295.25	1033.75	176.583	158.417	0.170818	0.536551
	GmDof12	GmDof65	0.187055	0.696314	0.268636	960	212	748	123.833	96.1667	0.165553	0.453616
	GmDof10	GmDof64	0.221927	0.749086	0.296263	837	188.917	648.083	124.5	89.5	0.192105	0.473754
	GmDof13	GmDof76	0.419285	1.44254	0.290658	717	168.25	548.75	176.25	107.75	0.321185	0.640416
	GmDof15	GmDof23	0.219801	0.867366	0.253412	795	177.833	617.167	117.583	91.4167	0.190521	0.514058
	GmDof16	GmDof22	0.216531	1.12254	0.192894	1290	287.75	1002.25	188.5	167.5	0.188077	0.582103
	GmDof17	GmDof21	0.178251	0.573426	0.310853	975	216	759	120.417	86.5833	0.158652	0.400849
	GmDof18	GmDof47	0.265788	1.02761	0.258648	414	90.4167	323.583	72.4167	50.5833	0.223796	0.559447
	GmDof18	GmDof60	0.330964	1.51794	0.218035	474	102.167	371.833	99.5	66.5	0.267593	0.650897
	GmDof16	GmDof66	0.0445382	0.0735351	0.605673	1401	314.083	1086.92	47	22	0.0432416	0.0700451
	GmDof17	GmDof65	0.0400774	0.126485	0.316857	975	219.083	755.917	29.5	25.5	0.0390255	0.116394
	GmDof15	GmDof64	0.0451147	0.181108	0.249104	855	192.667	662.333	29	31	0.0437846	0.1609
	GmDof20	GmDof25	0.341977	1.93184	0.177022	507	123.75	383.25	105.25	85.75	0.274625	0.692929
	GmDof20	GmDof62	0.35351	2.03617	0.173615	507	122.083	384.917	108.5	85.5	0.281879	0.700341
	GmDof21	GmDof65	0.1896	0.56862	0.333438	969	214.917	754.083	126.333	85.6667	0.167532	0.398604
	GmDof22	GmDof66	0.216746	1.15021	0.18844	1308	292	1016	191.25	171.75	0.188238	0.588185
	GmDof23	GmDof64	0.256104	0.917918	0.279005	852	192.5	659.5	143.083	101.917	0.216957	0.529437
	GmDof20	GmDof76	0.320761	1.17799	0.272296	450	106.75	343.25	89.5833	63.4167	0.260986	0.594067
	GmDof24	GmDof30	0.0362479	0.189083	0.191704	630	149.583	480.417	17	25	0.0353859	0.167131
	GmDof24	GmDof53	0.159748	0.772393	0.206822	594	140.5	453.5	65.25	67.75	0.143881	0.482206
	GmDof26	GmDof50	0.1607	0.49329	0.325772	867	196.417	670.583	97	71	0.14465	0.361476
	GmDof27	GmDof49	0.356083	1.14257	0.311652	822	197.917	624.083	176.917	116.083	0.283482	0.586526
	GmDof28	GmDof48	0.277261	0.821068	0.337684	942	215.75	726.25	168.333	107.667	0.231784	0.499034
	GmDof26	GmDof46	0.0209143	0.10295	0.20315	975	223.5	751.5	15.5	21.5	0.0206254	0.0961969
	GmDof27	GmDof45	0.0749595	0.14039	0.533937	837	199.167	637.833	45.5	25.5	0.0713352	0.128033
	GmDof28	GmDof44	0.044407	0.125389	0.354155	1026	231.667	794.333	34.25	26.75	0.0431179	0.115468
	GmDof26	GmDof57	0.162305	0.475118	0.341609	852	192.5	659.5	96.25	67.75	0.145944	0.351948
	GmDof27	GmDof58	0.380121	1.16673	0.325801	837	199	638	190.25	117.75	0.298197	0.591709
	GmDof28	GmDof59	0.283151	0.825139	0.343156	924	212	712	167.917	106.083	0.235838	0.500393
	GmDof24	GmDof54	0.140425	0.76527	0.183497	606	143.333	462.667	59.25	68.75	0.128062	0.479651
	GmDof25	GmDof62	0.0643352	0.100645	0.639231	807	192	615	37.9167	18.0833	0.0616531	0.094184
	GmDof25	GmDof76	0.159923	0.594429	0.269036	735	173.167	561.833	80.9167	71.0833	0.144023	0.410491
	GmDof29	GmDof77	0.0453346	0.154389	0.293639	1413	333.25	1079.75	47.5	46.5	0.0439917	0.139535
	GmDof32	GmDof34	0.272433	1.43032	0.190471	924	211.917	712.083	162.667	135.333	0.228438	0.638616
	GmDof30	GmDof53	0.14827	0.756814	0.195914	594	140.583	453.417	61	67	0.134534	0.476586
	GmDof31	GmDof61	0.0850368	0.151572	0.561032	1278	286	992	79.75	39.25	0.0803931	0.137238
	GmDof30	GmDof54	0.150293	0.851477	0.176508	606	143.417	462.583	63	73	0.136192	0.509006
	GmDof33	GmDof69	0.0208304	0.152098	0.136954	1089	261.5	827.5	17	36	0.0205438	0.137667
	GmDof32	GmDof68	0.0907779	0.344879	0.263217	1080	249.583	830.417	71	69	0.0854992	0.276461
	GmDof35	GmDof43	0.199552	0.602852	0.331013	1455	334.917	1120.08	196.25	138.75	0.17521	0.414282
	GmDof35	GmDof70	0.0309413	0.128036	0.241661	1503	348.333	1154.67	35	41	0.0303118	0.117703
	GmDof35	GmDof72	0.204795	0.554232	0.369512	1143	264.167	878.833	157.5	103.5	0.179215	0.391798
	GmDof36	GmDof75	0.247189	0.504747	0.489729	780	170.583	609.417	128.333	62.6667	0.210584	0.367367
	GmDof37	GmDof78	0.0499933	0.164895	0.303183	885	202.667	682.333	33	30	0.0483635	0.148026
	GmDof39	GmDof41	0.0225171	0.148289	0.151846	918	219.25	698.75	15.5	29.5	0.0221825	0.13455
	GmDof40	GmDof42	0.0399835	0.144732	0.276258	897	195	702	27.3333	25.6667	0.0389364	0.131624
	GmDof39	GmDof52	0.176704	0.684546	0.258133	864	202.333	661.667	104.167	90.8333	0.157431	0.448929
	GmDof40	GmDof51	0.163387	0.785573	0.207984	840	187.25	652.75	95.8333	91.1667	0.146815	0.486871
	GmDof39	GmDof55	0.177838	0.671252	0.264935	867	205.917	661.083	104.667	91.3333	0.158326	0.443545
	GmDof40	GmDof56	0.161553	0.745549	0.21669	837	184.5	652.5	94.8333	87.1667	0.145338	0.472448
	GmDof38	GmDof67	0.189778	0.986298	0.192414	972	238.917	733.083	122.917	131.083	0.167671	0.548657
	GmDof39	GmDof71	0.379636	1.74599	0.217433	915	214.833	700.167	208.583	145.417	0.297905	0.676881
	GmDof42	GmDof51	0.172107	0.902792	0.190638	840	185.417	654.583	100.667	97.3333	0.153787	0.524944
	GmDof41	GmDof52	0.190496	0.739581	0.257572	873	205.75	667.25	112.25	96.75	0.168228	0.470231
	GmDof41	GmDof55	0.163893	0.772617	0.212128	867	207	660	97.1667	99.8333	0.147222	0.482287
	GmDof42	GmDof56	0.17223	0.822593	0.209375	837	182.833	654.167	100.667	91.3333	0.153885	0.499544
	GmDof41	GmDof71	0.410017	1.92332	0.213182	906	214.75	691.25	218.333	148.667	0.315853	0.692278
	GmDof44	GmDof48	0.27279	0.78778	0.346277	945	215.833	729.167	166.75	105.25	0.228686	0.487645
	GmDof45	GmDof49	0.429624	1.07092	0.401173	858	203.167	654.833	214.167	115.833	0.327055	0.570139
	GmDof46	GmDof50	0.142072	0.599169	0.237115	861	192.667	668.333	86.5	79.5	0.129426	0.41263
	GmDof47	GmDof60	0.185137	0.358339	0.516652	519	114.667	404.333	66.3333	32.6667	0.164056	0.284884
	GmDof48	GmDof59	0.036746	0.0882372	0.416445	1029	234.25	794.75	28.5	19.5	0.0358603	0.0832444
	GmDof49	GmDof58	0.0462475	0.130228	0.355127	924	221.667	702.333	31.5	26.5	0.0448505	0.119549
	GmDof50	GmDof57	0.0347866	0.157949	0.22024	855	193.083	661.917	22.5	27.5	0.0339922	0.142426
	GmDof51	GmDof56	0.0379289	0.116768	0.324823	852	189.583	662.417	24.5	20.5	0.0369858	0.108132
	GmDof52	GmDof55	0.0423957	0.0902427	0.469797	909	217.583	691.417	28.5	18.5	0.0412197	0.0850249
	GmDof53	GmDof54	0.0424441	0.132372	0.320643	633	148.333	484.667	20	18	0.0412655	0.121348
	GmDof44	GmDof59	0.290755	0.703919	0.413051	942	213.167	728.833	175.667	97.3333	0.241024	0.456607
	GmDof45	GmDof58	0.446742	1.0229	0.436742	846	199.583	646.417	217.583	111.417	0.336599	0.558246
	GmDof46	GmDof57	0.163667	0.638519	0.256323	855	191.917	663.083	97.5	82.5	0.14704	0.429874
	GmDof52	GmDof71	0.47517	1.99966	0.237625	900	214.583	685.417	241.25	149.75	0.351976	0.697864
	GmDof43	GmDof70	0.197503	0.514115	0.384162	1440	332.333	1107.67	192.333	123.667	0.173638	0.372116
	GmDof43	GmDof72	0.0506074	0.101095	0.500593	1143	264.333	878.667	43	25	0.0489378	0.0945776
	GmDof62	GmDof76	0.159837	0.690182	0.231586	723	169	554	79.75	76.25	0.143953	0.451183
	GmDof70	GmDof72	0.206405	0.511424	0.403589	1125	262.75	862.25	155.583	97.4167	0.180439	0.370758
	GmDof70	GmDof77	0.409529	5.97728	0.0685142	1380	321.333	1058.67	334.083	240.917	0.31557	0.749741
