# Supplementary material for: Genome-Wide Analysis of the Dof Gene Family in Soybean and Functional Identification of GmDof63 in Response to Phytophthora sojae Infection
Source: Plants (Basel). 2025 Nov 27;14(23):3621. doi: 10.3390/plants14233621 (PMC12693740; doi:10.3390/plants14233621)
Supplement: Supplementary file 1 [file plants-14-03621-s001.zip › plants-3972908-supplementary/Table S3.xlsx]

## Sheet: Summary statistics of RNA-seq d
		Table S3. Oligonucleotide primers used in this study.
		Category	Description of experiment	primer sequence (5'→3')
		Overexpression	GmDof63-oF	CATGCCATGGATGCCGTCGTCGAATTCC
			GmDof63-oR	GGGTTACCTTTGAGACCATTTCCCGG
			BAR-F	TTTCAATCCTAATAACAACGAGC
			BAR-R	ATGGACAACAACAGCCCTTC
		qRT-PCR	GmDof63-F	CGCCACGCACTTCGGA
			GmDof63-R	GACCTCCCAATGCCAAAGC
			GmPR1a-F	TGAAAATGTGGGTTGATGAGAAAT
			GmPR1a-R	AAGTGATGAAAGTGCCTCCGTT
			GmPR2-F	GTTCGGAATGTGAAGCAAGGA
			GmPR2-R	ATAGGAGAAAAGAGCCGCCAA
			GmPR3-F	AACACCAACTCCAACAACACCTA
			GmPR3-R	TGCCAAAGCCATTGAAAGA
			GmPR4-F	AACGCCGTGAGTGCTTATTGT
			GmPR4-R	TTTGCTCCTGTTCCTGTATTTGTC
			GmPR5a-F	CCCTCGCCTCCACTTCTTC
			GmPR5a-R	TTGGTGCTCATCTTGCCTCTA
			GmPR10-F	TAGCATCCACAGCATTGTTTTC
			GmPR10-R	CAAGGCAGTGCCCTCAGTTA
			GmActin-F	CGGTGGTTCTATCTTGGCATC
			GmActin-R	GTCTTTCGCTTCAATAACCCTA
			PsACT-F	ACTGCACCTTCCAGACCATC
			PsACT-R	CCACCACCTTGATCTTCATG
