# Supplementary material for: Genome-Wide Analysis of the Dof Gene Family in Soybean and Functional Identification of GmDof63 in Response to Phytophthora sojae Infection
Source: Plants (Basel). 2025 Nov 27;14(23):3621. doi: 10.3390/plants14233621 (PMC12693740; doi:10.3390/plants14233621)
Supplement: Supplementary file 1 [file plants-14-03621-s001.zip › plants-3972908-supplementary/Table S4.xlsx]

## Sheet: Sheet1
	Table S4 Source data underlying the graphs presented in the main figures
	Figure 7D
			0 h	24 h	48 h	72 h
	JN28-1	#1	1.48452	1.6358	7.56846	5.6962
		#2	1.02101	1.30134	4.31691	5.73582
		#3	0.655197	1.84038	6.1475	5.6962
	JN28-2	#1	0.806642	2.49666	4.69134	6.32033
		#2	0.76313	2.01391	5.35171	4.72397
		#3	1.06437	2.51403	5.27803	6.23332
	JN28-3	#1	1	1.81504	7.06162	6.23332
		#2	1.23971	2.25012	6.32033	4.65893
		#3	1.33793	2.75108	5.35171	5.54044
		AVERAGE	1.04139	2.06871	5.78751	5.64873
		mean	1	1.98649	5.55749	5.42422
		bar	0.140964	0.370168	0.537355	0.134439
	Figure 8B
	SA		0 h	6 h	12 h	24 h	48 h
	JN28-1	#1	0.97942	1.72907	1.86607	3.605	3.41054
		#2	0.97942	1.87905	2.32947	3.41054	3.27161
		#3	0.806642	1.77769	2.08493	3.45815	3.55537
	JN28-2	#1	1.02101	1.8025	1.54756	4.19887	3.73213
		#2	1.08673	1.93187	1.93187	3.89062	3.63008
		#3	0.986233	1.79005	1.95884	3.97237	3.73213
	JN28-3	#1	1.10957	1.36604	1.7411	3.75809	3.31728
		#2	1.07923	1.44393	1.86607	3.605	3.38698
		#3	1.07177	1.84038	1.90528	3.53081	3.4822
		AVERAGE	1.01334	1.72895	1.91458	3.71438	3.50204
		mean	1	1.7062	1.88938	3.6655	3.45594
		bar	0.0751074	0.14006	0.139025	0.245341	0.152072
	MeJA		0 h	6 h	12 h	24 h	48 h
	JN28-1	#1	1.12506	1.15669	1.28343	1.3566	0.846745
		#2	0.972655	1.18099	1.3566	1.36604	0.876606
		#3	1.01396	1.07923	1.61328	1.45397	0.846745
	JN28-2	#1	0.939523	1.3566	1.39474	1.10191	0.823591
		#2	1.04247	1.28343	1.43396	1.13288	0.959264
		#3	0.993092	1.23971	1.34723	1.20581	0.846745
	JN28-3	#1	1	1.22264	1.18921	1.27456	0.779165
		#2	1.08673	1.23971	1.25701	1.37554	0.768438
		#3	1.01396	1.30134	1.30134	1.32869	0.812252
		AVERAGE	1.02083	1.22893	1.35298	1.28844	0.83995
		mean	1	1.20385	1.32537	1.26216	0.822813
		bar	0.0226263	0.0717954	0.0812197	0.113563	0.0422524
	ETH		0 h	6 h	12 h	24 h	48 h
	JN28-1	#1	0.888843	1.33793	1.08673	2.71321	2.49666
		#2	0.82932	1.27456	1.12506	2.8481	2.60268
		#3	0.895025	1.24833	1.12506	2.77022	2.47942
	JN28-2	#1	1.02101	1.3566	1.13288	2.56685	2.14355
		#2	0.946058	1.32869	1.28343	2.39496	2.14355
		#3	0.965936	1.37554	1.1487	2.49666	1.98618
	JN28-3	#1	0.876606	1.34723	1.21419	2.8481	2.18859
		#2	0.939523	1.30134	1.18099	2.86791	2.09943
		#3	0.97942	1.24833	1.21419	2.71321	2.07053
		AVERAGE	0.92686	1.31317	1.16792	2.69102	2.24562
		mean	1	1.4168	1.26008	2.90338	2.42283
		bar	0.0478322	0.0317815	0.043597	0.159356	0.217748
	ABA		0 h	6 h	12 h	24 h	48 h
	JN28-1	#1	1.14076	0.687771	0.641713	1.24833	0.812252
		#2	1.00696	0.702222	0.726986	1.47427	0.779165
		#3	0.993092	0.737135	0.63728	1.30134	0.82932
	JN28-2	#1	1.15669	0.702222	0.535887	1.47427	0.920188
		#2	1.11729	0.732043	0.602904	1.51572	0.864537
		#3	1.18099	0.732043	0.582367	1.49485	0.907519
	JN28-3	#1	1.10191	0.678302	0.726986	1.18921	1.07923
		#2	1.03526	0.655197	0.692555	1.34723	0.870551
		#3	1.05702	0.68302	0.678302	1.24833	0.852635
		AVERAGE	1.08777	0.701106	0.64722	1.36595	0.879488
		mean	1	0.644533	0.594995	1.25573	0.808521
		bar	0.0501183	0.0231601	0.0585573	0.10609	0.058567
	Figure 10C
		#1	#2	#3	AVERAGE	AVERAGE	mean	bar
	WT	0.325335	0.473029	0.619854	0.472739	0.414197	1	0.0932593
		0.664343	0.429283	0.334482	0.476036
		0.281265	0.279322	0.320856	0.293814
	GmDof63-OE2	1.70527	2.80889	2.2974	2.27052	2.30832	5.573	0.13003
		2.49666	2.37841	2.53151	2.46886
		2.31338	2.58471	1.65864	2.18557
	GmDof63-OE4	2.39496	2.56685	1.55833	2.17338	2.08852	5.04234	0.421877
		2.71321	2.80889	2.01391	2.512
		1.75321	1.65864	1.32869	1.58018
	GmDof63-OE5	2.58471	1.93187	2.18859	2.23506	2.14479	5.17819	0.262923
		2.78949	2.34567	2.01391	2.38302
		1.49485	1.76541	2.18859	1.81628
	Figure 10D
		#1	#2	#3	AVERAGE	AVERAGE	mean	bar
	WT	0.277392	0.348686	0.378929	0.335002	0.3031	1	0.0251607
		0.301452	0.327598	0.248273	0.292441
		0.251739	0.277392	0.316439	0.281857
	GmDof63-OE2	0.0953912	0.125	0.103665	0.108019	0.11955	0.394425	0.0123156
		0.115023	0.118257	0.114229	0.115837
		0.10083	0.15283	0.150726	0.134795
	GmDof63-OE4	0.138696	0.149685	0.134904	0.141095	0.136064	0.448907	0.0164057
		0.154963	0.166086	0.133046	0.151365
		0.136787	0.10083	0.109576	0.115731
	GmDof63-OE5	0.123279	0.136787	0.174343	0.144803	0.135921	0.448435	0.0108102
		0.157127	0.148651	0.116629	0.140802
		0.122428	0.124137	0.119908	0.122157
	Figure 10E
	PR1a	#1	#2	#3	AVERAGE	AVERAGE	mean	bar
	WT	0.795536	1.14076	1.14076	1.02569	0.944427	1	0.118701
		1.13288	1.08673	0.82932	1.01631
		0.747425	0.773782	0.852635	0.791281
	GmDof63-OE2	1.55833	2.34567	1.86607	1.92336	2.04425	2.16454	0.096126
		2.02792	1.93187	2.28153	2.08044
		2.28153	2.17347	1.93187	2.12896
	GmDof63-OE4	2.2974	2.69447	2.25012	2.41399	2.44965	2.5938	0.113652
		2.80889	2.71321	2.25012	2.59074
		2.26577	2.88786	1.87905	2.34422
	GmDof63-OE5	2.9897	2.41162	1.90528	2.43553	2.3047	2.44031	0.112113
		2.51403	2.07053	1.97247	2.18567
		2.25012	2.25012	2.37841	2.29288
	PR2	#1	#2	#3	AVERAGE	AVERAGE	mean	bar
	WT	0.732043	1.22264	1.08673	1.01381	0.92372	1	0.129071
		1.15669	1.04247	0.80107	1.00007
		0.673617	0.76313	0.835088	0.757278
	GmDof63-OE2	1.08673	1.45397	1.14076	1.22716	1.20165	1.30089	0.0483237
		1.15669	1.17283	1.38511	1.23821
		1.02101	1.25701	1.14076	1.1396
	GmDof63-OE4	1.05702	1.53688	1.30134	1.29841	1.31062	1.41886	0.074087
		1.53688	1.45397	1.20581	1.39889
		1.07923	1.6245	1	1.23458
	GmDof63-OE5	1.82766	1.30134	1.29235	1.47379	1.36954	1.48264	0.106324
		1.67018	1.26576	1.24833	1.39475
		1.25701	1.19748	1.26576	1.24008
	PR3	#1	#2	#3	AVERAGE	AVERAGE	mean	bar
	WT	0.888843	1.34723	1.03526	1.09045	1.0203	1	0.0823791
		1.33793	1.13288	0.692555	1.05446
		0.80107	0.852635	1.09429	0.915999
	GmDof63-OE2	1.23971	1.69349	1.42405	1.45242	1.46492	1.43577	0.0101759
		1.16473	1.59107	1.64718	1.46766
		1.33793	1.94531	1.14076	1.47467
	GmDof63-OE4	1.18921	1.39474	1.17283	1.25226	1.29676	1.27096	0.108514
		1.69349	1.53688	1.07177	1.43405
		1.11729	1.15669	1.33793	1.20397
	GmDof63-OE5	1.47427	1.36604	1.21419	1.3515	1.36505	1.33789	0.0839533
		1.50525	1.49485	1.39474	1.46495
		1.23114	1.24833	1.3566	1.27869
	PR4	#1	#2	#3	AVERAGE	AVERAGE	mean	bar
	WT	0.835088	1.31039	1.09429	1.07993	0.980119	1	0.100984
		1.08673	1.08673	0.835088	1.00285
		0.742262	0.864537	0.965936	0.857578
	GmDof63-OE2	1.33793	2.23457	1.6358	1.7361	1.87692	1.915	0.127052
		1.84038	1.7411	2.04202	1.8745
		1.94531	2.36199	1.75321	2.02017
	GmDof63-OE4	2.09943	2.09943	1.90528	2.03471	2.0047	2.04536	0.149195
		2.60268	2.14355	1.71713	2.15445
		1.72907	2.14355	1.60214	1.82492
	GmDof63-OE5	2.07053	1.49485	1.51572	1.6937	1.65394	1.68749	0.145624
		1.94531	1.91853	1.51572	1.79318
		1.49485	1.41421	1.51572	1.47493
	PR5a	#1	#2	#3	AVERAGE	AVERAGE	mean	bar
	WT	0.812252	1.07177	1.02101	0.968346	0.947911	1	0.0790134
		1.07177	1.24833	0.752623	1.02424
		0.747425	0.846745	0.959264	0.851145
	GmDof63-OE2	1.50525	1.90528	1.55833	1.65628	1.70639	1.80016	0.0728816
		1.79005	1.56917	2.04202	1.80041
		1.67018	1.85318	1.46409	1.66248
	GmDof63-OE4	2.02792	2.17347	2.12874	2.11004	2.10429	2.21992	0.156071
		2.39496	2.51403	1.91853	2.27584
		1.87905	2.09943	1.8025	1.92699
	GmDof63-OE5	2.44528	2.05623	2.34567	2.28239	2.09707	2.21231	0.189682
		2.49666	2.01391	1.91853	2.14303
		1.72907	1.84038	2.02792	1.86579
	PR10	#1	#2	#3	AVERAGE	AVERAGE	mean	bar
	WT	0.757858	0.82932	0.882703	0.823294	0.867146	1	0.118013
		1.09429	1.17283	0.779165	1.01543
		0.817902	0.707107	0.76313	0.762713
	GmDof63-OE2	1.97247	3.16017	2.09943	2.41069	2.73486	3.15386	0.293216
		2.78949	3.16017	3.24901	3.06622
		2.56685	3.03143	2.58471	2.72766
	GmDof63-OE4	2.90795	3.75809	3.16017	3.2754	3.17601	3.6626	0.249461
		3.605	3.5801	2.9897	3.3916
		2.67586	3.41054	2.49666	2.86102
	GmDof63-OE5	3.63008	2.88786	2.49666	3.00487	2.94802	3.39968	0.255641
		3.70635	2.94854	2.94854	3.20114
		2.8481	2.62079	2.44528	2.63806
